# Supplementary material for: Affordable Magnetic Hydrogels Prepared from Biocompatible and Biodegradable Sources
Source: Polymers (Basel). 2021 May 22;13(11):1693. doi: 10.3390/polym13111693 (PMC8196864; doi:10.3390/polym13111693)
Supplement: Supplementary file 1 [file polymers-13-01693-s001.zip]

Archive with 1 entries (1 files):
- polymers-1202821-supplementary.pdf
